# Supplementary material for: Ion-Channel-Mediated Drug Repurposing Opportunities Validated by Single-Cell Perturbation in Colorectal Cancer
Source: Int J Mol Sci. 2026 Apr 10;27(8):3412. doi: 10.3390/ijms27083412 (PMC13116841; doi:10.3390/ijms27083412)
Supplement: Supplementary file 1 [file ijms-27-03412-s001.zip]

Archive with 1 entries (1 files):
- ijms-4224662-supplementary.pdf
